# Supplementary material for: Loss of the Arabidopsis thaliana P4-ATPases ALA6 and ALA7 impairs pollen fitness and alters the pollen tube plasma membrane
Source: Front Plant Sci. 2015 Apr 21;6:197. doi: 10.3389/fpls.2015.00197 (PMC4404812; doi:10.3389/fpls.2015.00197)
Supplement: Supplementary Movie S 1 — Movie of NaAz-treated pollen tube expressing GFP-ALA6. Movie depicts the pollen tube shown in Figure 5c. See caption to Figure 5 for details. Images were taken at regular intervals of 1.25 s over a 2 m time period. Movie plays at 15x speed. [file Presentation1.ZIP]

Archive with 12 entries (11 files):
- Supplementary material/
- Supplementary material/Figure S1.PDF
- Supplementary material/Figure S2.PDF
- Supplementary material/Figure S3.PDF
- Supplementary material/Figure S4.PDF
- Supplementary material/Figure S5.PDF
- Supplementary material/Figure S6.PDF
- Supplementary material/File S1.XLSX
- Supplementary material/File S2.XLSX
- Supplementary material/File S3.ZIP
- Supplementary material/Movie S1.AVI
- Supplementary material/Movie S2.AVI
