# Supplementary material for: Loss of the Arabidopsis thaliana P4-ATPases ALA6 and ALA7 impairs pollen fitness and alters the pollen tube plasma membrane
Source: Front Plant Sci. 2015 Apr 21;6:197. doi: 10.3389/fpls.2015.00197 (PMC4404812; doi:10.3389/fpls.2015.00197)
Supplement: Supplementary Movie S 1 — Movie of NaAz-treated pollen tube expressing GFP-ALA6. Movie depicts the pollen tube shown in Figure 5c. See caption to Figure 5 for details. Images were taken at regular intervals of 1.25 s over a 2 m time period. Movie plays at 15x speed. [file Presentation1.ZIP › Supplementary material/File S1.XLSX]

## Sheet: Caption
File S1. Concentrations of 144 lipids in ala6-1/7-2 and wild-type pollen. This data is summarized in Figure 6. Lipid concentrations were measured using tandem mass spectrometry (MS/MS) that detected 11 different head-groups and quantified the acyl carbons and double bonds within the corresponding acyl side chain(s). Concentrations are expressed as a percentage of the total lipid detected for a sp…
Lipid Abbreviations
DGDG	digalactosyldiacylglycerol
MGDG	monogalactosyldiacylglycerol
PG	phosphatidylglycerol
LPG	lysophosphatidylglycerol
LPC	lysophosphatidylcholine
LPE	lysophosphatidylethanolamine
PC	phosphatidylcholine
PE	phosphatidylethanolamine
PI	phosphatidylinositol
PS	phosphatidylserine
PA	phosphatidic acid

## Sheet: % of total signal
Mass	Compound Formula	Compound Name	Col-0(1)	Col-0(2)	Col-0(3)	Col-0(4)	Average (Col-0)	StDev (Col-0)	ala6-1/7-2(1)	ala6-1/7-2(2)	ala6-1/7-2(3)	ala6-1/7-2(4)	Average (ala6-1/7-2)	StDev (ala6-1/7-2)
926.6	C49H80O15	DGDG(34:6)	0.121457	0.499212	0.436681	0.245867	0.325804	0.173697	0.807484	0.960219	0.338728	0.574985	0.670354	0.271967
928.6	C49H82O15	DGDG(34:5)	0	0.0919601	0.0436681	0.0150531	0.0376703	0.040472	0.0689316	0	0.0376364	0.0947034	0.0503178	0.0408626
930.6	C49H84O15	DGDG(34:4)	0	0.0197057	0	0	0.00492643	0.00985286	0	0.0274348	0.0376364	0.0473517	0.0281057	0.0204257
932.6	C49H86O15	DGDG(34:3)	0.0404858	0.282449	0.0873362	0.110389	0.130165	0.105606	0.462826	0.356653	0.150546	0.243523	0.303387	0.135649
934.6	C49H88O15	DGDG(34:2)	0.0202429	0.04598	0	0	0.0165557	0.0218141	0.0196947	0	0.0376364	0.00676453	0.0160239	0.0165638
936.6	C49H90O15	DGDG(34:1)	0	0.0197057	0.0873362	0.0225796	0.0324054	0.0379708	0.275726	0.0823045	0.150546	0.0879388	0.149129	0.0898863
954.6	C51H84O15	DGDG(36:6)	0.182186	1.33999	0.611354	0.566999	0.675132	0.483319	1.50665	1.50892	1.31728	0.919976	1.3132	0.277109
956.6	C51H86O15	DGDG(36:5)	0	0.0788229	0	0.13046	0.0523207	0.063987	0.226489	0.192044	0.188182	0.135291	0.185502	0.0376437
958.6	C51H88O15	DGDG(36:4)	0	0.118234	0	0.0401415	0.039594	0.0557374	0.0984737	0.0548697	0.0752729	0.0135291	0.0605363	0.0360472
960.6	C51H90O15	DGDG(36:3)	0	0.0591172	0	0.00250884	0.0154065	0.0291644	0.0196947	0.109739	0.0376364	0.0202936	0.046841	0.0427497
962.6	C51H92O15	DGDG(36:2)	0	0	0.0436681	0.00250884	0.0115442	0.0214486	0	0	0	0	0	0
964.7	C51H94O15	DGDG(36:1)	0.0202429	0.0131372	0	0.0100354	0.0108539	0.00840325	0.118168	0.0274348	0	0	0.0364008	0.0560249
982.6	C53H88O15	DGDG(38:6)	0	0	0	0	0	0	0	0	0	0	0	0
984.6	C53H90O15	DGDG(38:5)	0	0	0	0	0	0	0	0	0	0	0	0
986.6	C53H92O15	DGDG(38:4)	0	0	0	0	0	0	0	0.0274348	0	0	0.00685871	0.0137174
988.7	C53H94O15	DGDG(38:3)	0	0	0	0	0	0	0	0	0	0	0	0
Total DGDG			0.384615	2.56831	1.31004	1.14654	1.35238	0.905396	3.60414	3.34705	2.3711	2.14436	2.86666	0.716927
764.5	C43H70O10	MGDG(34:6)	0.546559	1.60273	0.742358	0.220778	0.778107	0.590343	2.60955	2.82579	1.76891	1.9076	2.27796	0.518449
766.5	C43H72O10	MGDG(34:5)	0.0404858	0.216763	0.0873362	0.0526857	0.0993177	0.0807727	0.403742	0.384088	0.225819	0.270581	0.321057	0.0864636
768.5	C43H74O10	MGDG(34:4)	0	0.0394115	0.0436681	0.0250884	0.027042	0.0197021	0.0492368	0	0.0752729	0.0338226	0.0395831	0.0314482
770.5	C43H76O10	MGDG(34:3)	0.283401	0.446663	0.567686	0.218269	0.379005	0.158276	1.06352	1.01509	0.489274	1.01468	0.895639	0.271879
772.6	C43H78O10	MGDG(34:2)	0	0.0328429	0.0873362	0.00752653	0.0319264	0.039521	0	0	0	0.0541162	0.0135291	0.0270581
774.6	C43H80O10	MGDG(34:1)	0.121457	0.0985286	0.262009	0.0250884	0.126771	0.0990866	0.118168	0.109739	0.225819	0.0608807	0.128652	0.0695267
792.5	C45H74O10	MGDG(36:6)	1.84211	3.73752	3.1441	1.88163	2.65134	0.943383	4.23437	5.02058	1.84419	3.33491	3.60851	1.363
794.5	C45H76O10	MGDG(36:5)	0.809717	1.32685	0.960699	0.67237	0.942409	0.282052	1.17184	0.960219	0.451637	0.730569	0.828566	0.309217
796.6	C45H78O10	MGDG(36:4)	0.242915	0.525486	0.262009	0.163075	0.298371	0.157357	0.531758	0.521262	0.0752729	0.514104	0.410599	0.223668
798.6	C45H80O10	MGDG(36:3)	0	0	0.131004	0.0175619	0.0371416	0.0631205	0.0393895	0.0823045	0	0	0.0304235	0.0392565
800.6	C45H82O10	MGDG(36:2)	0.121457	0.0262743	0.0436681	0.00250884	0.0484772	0.0514953	0.00984737	0	0.0376364	0.00676453	0.0135621	0.0165681
802.6	C45H84O10	MGDG(36:1)	0.202429	0.00656858	0.436681	0.0125442	0.164556	0.20294	0	0.192044	0.263455	0.0202936	0.118948	0.129237
820.6	C47H78O10	MGDG(38:6)	0	0	0	0	0	0	0.0787789	0	0	0	0.0196947	0.0393895
822.6	C47H80O10	MGDG(38:5)	0	0	0	0	0	0	0	0	0	0.00676453	0.00169113	0.00338226
824.6	C47H82O10	MGDG(38:4)	0.0202429	0.0262743	0	0.00501769	0.0128837	0.0124007	0	0.0274348	0.0376364	0	0.0162678	0.0192406
826.6	C47H84O10	MGDG(38:3)	0.0202429	0	0.131004	0.00501769	0.0390662	0.0618935	0	0	0	0	0	0
Total MGDG			4.25101	8.08592	6.89956	3.30916	5.63641	2.23092	10.3102	11.1385	5.49492	7.95508	8.72469	2.54062
738.5	C38H73O10P	PG(32:1)	0.0404858	0	0.0436681	0.00250884	0.0216657	0.0236269	0	0	0	0.0135291	0.00338226	0.00676453
740.5	C38H75O10P	PG(32:0)	0	0.0788229	0	0.0376327	0.0291139	0.037589	0	0.164609	0.150546	0.0338226	0.0872444	0.0825789
760.5	C40H71O10P	PG(34:4)	0	0.0262743	0	0.00501769	0.007823	0.0125262	0.0196947	0	0.0376364	0.00676453	0.0160239	0.0165638
762.5	C40H73O10P	PG(34:3)	0.48583	1.08382	0.305677	0.82541	0.675183	0.347341	0.659774	0.603567	0.715092	0.85233	0.707691	0.106635
764.5	C40H75O10P	PG(34:2)	0.202429	0.249606	0.174672	0.183146	0.202463	0.0335059	0.216642	0.137174	0.150546	0.236758	0.18528	0.0488339
766.5	C40H77O10P	PG(34:1)	0.0404858	0.0722543	0.0436681	0.0627211	0.0547823	0.0152338	0.00984737	0	0.0752729	0.0541162	0.0348091	0.0357996
768.5	C40H79O10P	PG(34:0)	0	0	0	0	0	0	0	0.0548697	0	0	0.0137174	0.0274348
784.5	C42H71O10P	PG(36:6)	0.182186	0.210194	0.0873362	0.19569	0.168852	0.055534	0.364353	0.438957	0.301091	0.378814	0.370804	0.0565995
786.5	C42H73O10P	PG(36:5)	0	0.0197057	0	0.0401415	0.0149618	0.0191854	0.0393895	0	0.0752729	0.0676453	0.0455769	0.0340803
788.5	C42H75O10P	PG(36:4)	0.0404858	0.00656858	0.0436681	0.0200707	0.0276983	0.0175423	0	0	0	0.0202936	0.0050734	0.0101468
790.5	C42H77O10P	PG(36:3)	0	0.0131372	0	0.00250884	0.0039115	0.00626311	0	0	0	0	0	0
792.5	C42H79O10P	PG(36:2)	0	0	0	0.00250884	0.000627211	0.00125442	0	0	0	0	0	0
794.6	C42H81O10P	PG(36:1)	0.0202429	0	0	0	0.00506073	0.0101215	0	0	0	0	0	0
Total PG			1.01215	1.76038	0.69869	1.37736	1.21214	0.458799	1.3097	1.39918	1.50546	1.66407	1.4696	0.152352
500.3	C22H43O9P	LPG(16:1)	0	0.105097	0.0873362	0.00250884	0.0487356	0.0553134	0.108321	0.0823045	0	0	0.0476564	0.0560445
502.3	C22H45O9P	LPG(16:0)	0.425101	0.223332	0.131004	0.153039	0.233119	0.133907	0.610537	0	0.376364	0.317933	0.326208	0.251554
524.3	C24H43O9P	LPG(18:3)	0.202429	0.13794	0.174672	0.0752653	0.147577	0.054969	0.226489	0.246914	0	0.0879388	0.140335	0.117219
526.3	C24H45O9P	LPG(18:2)	0	0.0328429	0.0436681	0.032615	0.0272815	0.0189048	0	0.137174	0.0752729	0.0270581	0.0598763	0.0602058
528.3	C24H47O9P	LPG(18:1)	0.101215	0.00656858	0.218341	0.0100354	0.0840398	0.099683	0.0295421	0.137174	0.112909	0	0.0699064	0.06555
Total LysoPG			0.728745	0.50578	0.655022	0.273464	0.540753	0.200885	0.974889	0.603567	0.564546	0.43293	0.643983	0.232369
494.3	C24H48O7PN	LPC(16:1)	0	0.0131372	0	0.0125442	0.00642034	0.00741752	0.00984737	0	0	0	0.00246184	0.00492368
496.3	C24H50O7PN	LPC(16:0)	0.647773	2.12165	0.436681	2.45616	1.41557	1.02129	0.620384	0.713306	0.828002	0.919976	0.770417	0.130965
518.3	C26H48O7PN	LPC(18:3)	0.182186	0.702838	0.0436681	1.00605	0.483685	0.449224	0.236337	0.411523	0.338728	0.426165	0.353188	0.0867792
520.3	C26H50O7PN	LPC(18:2)	0	0.190489	0	0.273464	0.115988	0.138149	0.0689316	0	0	0.0879388	0.0392176	0.0459446
522.3	C26H52O7PN	LPC(18:1)	0.0607287	0.210194	0	0.198199	0.11728	0.103495	0.0590842	0.0823045	0.0376364	0.108232	0.0718144	0.0303672
524.4	C26H54O7PN	LPC(18:0)	0.0809717	0.0394115	0	0.0376327	0.0395039	0.033084	0.0492368	0.0548697	0.0752729	0.0270581	0.0516094	0.0198241
Total LysoPC			0.97166	3.27772	0.480349	3.98404	2.17844	1.71352	1.04382	1.262	1.27964	1.56937	1.28871	0.215667
452.3	C21H42O7PN	LPE(16:1)	0.0202429	0.00656858	0	0.00501769	0.00795729	0.00865688	0	0	0	0	0	0
454.3	C21H44O7PN	LPE(16:0)	0.465587	1.39254	2.0524	1.97446	1.47125	0.732237	1.14229	0.823045	0.451637	1.25144	0.917104	0.359628
476.3	C23H42O7PN	LPE(18:3)	0.0202429	0.236469	0.131004	0.378835	0.191638	0.152867	0.137863	0.109739	0	0.196171	0.110943	0.0822564
478.3	C23H44O7PN	LPE(18:2)	0.0202429	0.13794	0.0436681	0.145513	0.086841	0.0641683	0.0393895	0	0	0.0608807	0.0250676	0.030246
480.3	C23H46O7PN	LPE(18:1)	0	0.131372	0.0873362	0.132969	0.0879191	0.0623102	0.0590842	0.0548697	0	0.0879388	0.0504732	0.0367183
Total LysoPE			0.526316	1.90489	2.31441	2.63679	1.8456	0.929121	1.37863	0.987654	0.451637	1.59643	1.10359	0.502335
734.6	C40H80O8PN	PC(32:0)	0.0607287	0.105097	0	0.105371	0.0677993	0.0498315	0.0886263	0.0548697	0.0376364	0.0879388	0.0672678	0.0252666
754.5	C42H76O8PN	PC(34:4)	0.161943	0.380977	0.131004	0.243358	0.229321	0.111658	0.285574	0.192044	0.112909	0.223229	0.203439	0.0717942
756.5	C42H78O8PN	PC(34:3)	9.19028	14.5954	7.72926	16.6813	12.0491	4.27296	10.3496	8.34019	7.79074	9.37563	8.96404	1.13357
758.6	C42H80O8PN	PC(34:2)	1.98381	2.98213	1.52838	3.38694	2.47032	0.86141	2.0581	1.61866	1.35491	1.81289	1.71114	0.297874
760.6	C42H82O8PN	PC(34:1)	0.587045	0.853915	0.480349	0.740109	0.665354	0.164826	0.502216	0.411523	0.489274	0.547927	0.487735	0.0566963
778.5	C44H76O8PN	PC(36:6)	5.02024	6.49632	4.71616	7.78243	6.00379	1.41792	6.72575	5.9808	5.11855	6.71041	6.13388	0.760925
780.5	C44H78O8PN	PC(36:5)	1.31579	1.87204	1.52838	2.3257	1.76048	0.441035	1.48695	1.45405	1.12909	1.43408	1.37604	0.16607
782.6	C44H80O8PN	PC(36:4)	1.43725	1.9443	1.22271	1.8164	1.60516	0.333718	1.79222	1.37174	1.27964	1.81289	1.56412	0.278003
784.6	C44H82O8PN	PC(36:3)	0.323887	0.486075	0.349345	0.45661	0.403979	0.0793921	0.423437	0.274348	0.301091	0.351755	0.337658	0.0655793
786.6	C44H84O8PN	PC(36:2)	0.1417	0.144509	0.174672	0.080283	0.135291	0.039593	0.137863	0.0823045	0.112909	0.101468	0.108636	0.0232179
788.6	C44H86O8PN	PC(36:1)	0	0.0591172	0	0.0275973	0.0216786	0.0281461	0.0492368	0.0548697	0.0376364	0.0270581	0.0422003	0.0123847
806.6	C46H80O8PN	PC(38:6)	0	0.0394115	0	0.0100354	0.0123617	0.0186434	0.00984737	0	0	0.00676453	0.00415297	0.00495785
808.6	C46H82O8PN	PC(38:5)	0.0404858	0.124803	0.0873362	0.047668	0.0750733	0.0390331	0.295421	0.0274348	0.0376364	0.0744098	0.108726	0.126088
810.6	C46H84O8PN	PC(38:4)	0.0202429	0.0853915	0.0436681	0.0577034	0.0517515	0.0272348	0.0689316	0.0274348	0.0752729	0.0676453	0.0598211	0.0218468
812.6	C46H86O8PN	PC(38:3)	0.0404858	0.0262743	0	0.0426503	0.0273526	0.0196285	0.0689316	0	0.0376364	0.0338226	0.0350977	0.0281937
814.6	C46H88O8PN	PC(38:2)	0	0	0.0873362	0.0200707	0.0268517	0.0414181	0.00984737	0	0.0376364	0.00676453	0.0135621	0.0165681
836.6	C48H86O8PN	PC(40:5)	0.0202429	0.0328429	0.131004	0.0175619	0.050413	0.054139	0.0492368	0.109739	0	0.0338226	0.0481997	0.0458916
838.6	C48H88O8PN	PC(40:4)	0	0	0	0	0	0	0	0	0	0	0	0
840.6	C48H90O8PN	PC(40:3)	0	0.0197057	0	0.00752653	0.00680806	0.00930171	0.00984737	0.0274348	0	0.0202936	0.0143939	0.0120101
842.7	C48H92O8PN	PC(40:2)	0	0	0	0.00501769	0.00125442	0.00250884	0.00984737	0	0.0376364	0	0.0118709	0.0177932
Total PC			20.3441	30.2483	18.2096	33.8543	25.6641	7.57114	24.4215	20.0274	17.9902	22.7288	21.292	2.8495
686.5	C37H68O8PN	PE(32:3)	0	0.0853915	0	0.120424	0.051454	0.0611111	0.0689316	0	0	0.0608807	0.0324531	0.0376174
688.5	C37H70O8PN	PE(32:2)	0	0.0131372	0	0.0301061	0.0108108	0.0142767	0.00984737	0	0	0.0202936	0.00753524	0.00968987
690.5	C37H72O8PN	PE(32:1)	0	0.0262743	0	0.0225796	0.0122135	0.0141833	0.0196947	0	0	0.0135291	0.00830595	0.00991569
692.5	C37H74O8PN	PE(32:0)	0	0.0197057	0	0.0175619	0.00931691	0.0107938	0	0	0	0.0202936	0.0050734	0.0101468
712.5	C39H70O8PN	PE(34:4)	0	0.0853915	0.0436681	0.0727565	0.050454	0.037902	0.0492368	0.0274348	0	0.0541162	0.032697	0.0246923
714.5	C39H72O8PN	PE(34:3)	0.546559	7.46847	3.31878	8.12865	4.86562	3.58093	4.77597	2.74348	0.903274	5.68897	3.52792	2.13946
716.5	C39H74O8PN	PE(34:2)	0.161943	2.12165	1.0917	2.13252	1.37695	0.945704	1.20138	0.823045	0.263455	1.52878	0.954165	0.543315
718.5	C39H76O8PN	PE(34:1)	0.0202429	0.203626	0.131004	0.193181	0.137014	0.0841892	0.167405	0.0548697	0	0.155584	0.0944648	0.0807202
736.5	C41H70O8PN	PE(36:6)	0.101215	1.19548	0.567686	1.65333	0.879427	0.683523	0.70901	0.384088	0.150546	0.804979	0.512156	0.300921
738.5	C41H72O8PN	PE(36:5)	0.0404858	0.853915	0.305677	1.03866	0.559685	0.465502	0.52191	0.329218	0.0752729	0.520869	0.361817	0.211422
740.5	C41H74O8PN	PE(36:4)	0.0202429	0.814503	0.262009	0.893148	0.497476	0.424366	0.462826	0.192044	0	0.595278	0.312537	0.267537
742.5	C41H76O8PN	PE(36:3)	0	0.32186	0.131004	0.321132	0.193499	0.157177	0.206795	0.137174	0.112909	0.270581	0.181865	0.0712839
744.5	C41H78O8PN	PE(36:2)	0.0202429	0.04598	0.0873362	0.0225796	0.0440347	0.031119	0.0393895	0.0274348	0.0376364	0.0338226	0.0345708	0.00529463
746.6	C41H80O8PN	PE(36:1)	0	0	0	0.0125442	0.00313605	0.00627211	0.00984737	0	0	0	0.00246184	0.00492368
764.5	C43H74O8PN	PE(38:6)	0	0.00656858	0	0.00250884	0.00226935	0.00310057	0	0	0	0	0	0
766.5	C43H76O8PN	PE(38:5)	0	0.0131372	0	0.00501769	0.00453871	0.00620114	0	0	0	0	0	0
768.5	C43H78O8PN	PE(38:4)	0	0	0	0	0	0	0.00984737	0	0	0.00676453	0.00415297	0.00495785
770.6	C43H80O8PN	PE(38:3)	0	0.0328429	0	0.0551946	0.0220094	0.0270028	0.0196947	0	0	0.0270581	0.0116882	0.0138271
798.6	C45H84O8PN	PE(40:3)	0	0.0591172	0	0.0627211	0.0304596	0.0352024	0.0393895	0.0274348	0.0376364	0.0744098	0.0447176	0.0204846
800.6	C45H86O8PN	PE(40:2)	0	0.04598	0	0.0301061	0.0190215	0.0229003	0.0295421	0	0	0.0270581	0.0141501	0.0163705
824.6	C47H86O8PN	PE(42:4)	0	0.453232	0.174672	0.501769	0.282418	0.237108	0.443131	0.329218	0.112909	0.534398	0.354914	0.181864
826.6	C47H88O8PN	PE(42:3)	0	0.2299	0.218341	0.243358	0.1729	0.115719	0.285574	0.0823045	0.0376364	0.399107	0.201155	0.170465
828.6	C47H90O8PN	PE(42:2)	0	0.0394115	0	0.0426503	0.0205154	0.0237261	0	0.0274348	0	0.0270581	0.0136232	0.0157315
Total PE			0.910931	14.1356	6.33188	15.6025	9.24522	6.88667	9.06942	5.18519	1.73128	10.8638	6.71243	4.07978
822.5	C41H73O13P	PI(32:3)	0.161943	0.111666	0.262009	0.137986	0.168401	0.0656964	0.118168	0.137174	0.0376364	0.0676453	0.0901561	0.0456817
824.5	C41H75O13P	PI(32:2)	0.0202429	0.0197057	0	0.0225796	0.0156321	0.0104958	0.0196947	0	0	0.00676453	0.00661481	0.00928472
826.5	C41H77O13P	PI(32:1)	0.0607287	0.0197057	0.0873362	0.0401415	0.0519781	0.0289159	0.0196947	0.0274348	0	0.0202936	0.0168558	0.0117744
828.5	C41H79O13P	PI(32:0)	0	0.0131372	0.0873362	0.00501769	0.0263728	0.0410012	0.00984737	0.0548697	0	0	0.0161793	0.026208
848.5	C43H75O13P	PI(34:4)	0.0404858	0.0919601	0.0873362	0.0777742	0.0743891	0.0233613	0.0492368	0.0548697	0.0376364	0.0338226	0.0438914	0.00982516
850.5	C43H77O13P	PI(34:3)	17.3684	12.7627	27.7293	16.5935	18.6135	6.40206	10.4776	11.4129	11.2909	6.77129	9.98818	2.1844
852.5	C43H79O13P	PI(34:2)	2.91498	2.12165	4.36681	2.64181	3.01131	0.961715	1.94978	1.92044	1.80655	1.17026	1.71176	0.366244
854.5	C43H81O13P	PI(34:1)	0.0202429	0.170783	0	0.175619	0.0916612	0.0945366	0	0	0	0.0744098	0.0186024	0.0372049
872.5	C45H75O13P	PI(36:6)	1.33603	0.965581	2.09607	1.50782	1.47637	0.471033	0.886263	1.20713	1.16673	0.615572	0.968924	0.275415
874.5	C45H77O13P	PI(36:5)	0.647773	0.479506	1.0917	0.712512	0.732873	0.258593	0.433284	0.631001	0.489274	0.263817	0.454344	0.151847
876.5	C45H79O13P	PI(36:4)	0.404858	0.41382	0.655022	0.469154	0.485714	0.116398	0.344658	0.384088	0.263455	0.189407	0.295402	0.0866928
878.5	C45H81O13P	PI(36:3)	0.303644	0.243037	0.436681	0.323641	0.326751	0.0809038	0.256032	0.192044	0.188182	0.135291	0.192887	0.0494214
880.6	C45H83O13P	PI(36:2)	0.0607287	0.0919601	0.0873362	0.0652299	0.0763137	0.015621	0.0196947	0.164609	0.0376364	0.0270581	0.0622496	0.0686358
882.6	C45H85O13P	PI(36:1)	0	0	0	0.0451592	0.0112898	0.0225796	0	0	0	0.0202936	0.0050734	0.0101468
Total PI			23.3401	17.5053	36.9869	22.8179	25.1625	8.312	14.5839	16.1866	15.318	9.39593	13.8711	3.05452
756.5	C40H70O10PN	PS(34:4)	0.0202429	0.00656858	0	0	0.00670287	0.00954302	0.00984737	0	0	0	0.00246184	0.00492368
758.5	C40H72O10PN	PS(34:3)	0.101215	0.190489	0	0.170601	0.115576	0.0860305	0.206795	0.0548697	0	0.114997	0.0941653	0.0885637
760.5	C40H74O10PN	PS(34:2)	0.0202429	0.0262743	0	0.0225796	0.0172742	0.0117808	0	0	0	0	0	0
762.5	C40H76O10PN	PS(34:1)	0	0	0	0	0	0	0.00984737	0	0	0	0.00246184	0.00492368
780.5	C42H70O10PN	PS(36:6)	0	0.0262743	0	0.0175619	0.0109591	0.0131448	0.0196947	0	0.0376364	0.0270581	0.0210973	0.015876
782.5	C42H72O10PN	PS(36:5)	0	0.0197057	0	0.00752653	0.00680806	0.00930171	0	0	0	0.00676453	0.00169113	0.00338226
784.5	C42H74O10PN	PS(36:4)	0	0	0	0.00250884	0.000627211	0.00125442	0	0	0	0	0	0
786.5	C42H76O10PN	PS(36:3)	0	0	0	0	0	0	0	0	0	0	0	0
788.5	C42H78O10PN	PS(36:2)	0.0404858	0	0.0436681	0	0.0210385	0.0243279	0	0	0	0	0	0
790.6	C42H80O10PN	PS(36:1)	0.0404858	0	0.0436681	0	0.0210385	0.0243279	0.00984737	0	0	0	0.00246184	0.00492368
808.5	C44H74O10PN	PS(38:6)	0	0	0	0	0	0	0	0	0	0	0	0
810.5	C44H76O10PN	PS(38:5)	0.0607287	0	0	0	0.0151822	0.0303644	0	0	0	0	0	0
812.5	C44H78O10PN	PS(38:4)	0.101215	0.00656858	0.0436681	0.00501769	0.0391172	0.0450887	0.00984737	0.0274348	0.0376364	0.00676453	0.0204208	0.01465
814.6	C44H80O10PN	PS(38:3)	0.0202429	0	0	0	0.00506073	0.0101215	0	0	0	0	0	0
816.6	C44H82O10PN	PS(38:2)	0.0202429	0	0	0	0.00506073	0.0101215	0	0	0	0	0	0
818.6	C44H84O10PN	PS(38:1)	0	0	0	0	0	0	0	0	0	0	0	0
840.6	C46H82O10PN	PS(40:4)	0	0	0	0	0	0	0	0	0	0	0	0
842.6	C46H84O10PN	PS(40:3)	0.202429	0.04598	0.131004	0.0250884	0.101125	0.0816044	0.0689316	0.164609	0.150546	0.0202936	0.101095	0.0684173
844.6	C46H86O10PN	PS(40:2)	0.0202429	0	0	0	0.00506073	0.0101215	0	0	0	0	0	0
846.6	C46H88O10PN	PS(40:1)	0	0.00656858	0	0.00501769	0.00289657	0.00340407	0	0	0.0376364	0.00676453	0.0111002	0.0179759
868.6	C48H86O10PN	PS(42:4)	0.121457	0.105097	0.262009	0.0827918	0.142839	0.0810117	0.216642	0.137174	0.225819	0.121761	0.175349	0.0534828
870.6	C48H88O10PN	PS(42:3)	0	0.0394115	0	0.0200707	0.0148706	0.0188994	0	0	0	0.00676453	0.00169113	0.00338226
872.6	C48H90O10PN	PS(42:2)	0.121457	0	0.0873362	0.00250884	0.0528256	0.0611655	0	0	0	0	0	0
874.6	C48H92O10PN	PS(42:1)	0	0	0	0.00752653	0.00188163	0.00376327	0	0.0274348	0	0	0.00685871	0.0137174
898.6	C50H92O10PN	PS(44:3)	0.0202429	0	0.0436681	0	0.0159778	0.0207808	0	0	0	0	0	0
900.7	C50H94O10PN	PS(44:2)	0	0	0	0	0	0	0	0	0	0	0	0
Total PS			0.910931	0.472937	0.655022	0.3688	0.601923	0.237549	0.551452	0.411523	0.489274	0.311168	0.440854	0.103691
666.5	C35H69O8P	PA(32:0)	0.182186	0.0394115	0.0436681	0.0301061	0.073843	0.0724505	0.0689316	0	0.112909	0.121761	0.0759006	0.0556247
682.4	C37H61O8P	PA(34:6)	0.161943	0.0656858	0.0436681	0.0577034	0.0822502	0.0539027	0.118168	0.0274348	0.188182	0.142055	0.11896	0.0675835
684.4	C37H63O8P	PA(34:5)	0.0607287	0	0	0.0125442	0.0183182	0.0288854	0.0590842	0.0548697	0	0.0405872	0.0386353	0.0269457
686.4	C37H65O8P	PA(34:4)	0.283401	0.131372	0.131004	0.102863	0.16216	0.081923	0.265879	0	0.301091	0.236758	0.200932	0.136513
688.5	C37H67O8P	PA(34:3)	26.2146	10.6739	14.6725	8.11862	14.9199	7.99826	18.1388	22.5789	29.4317	23.1753	23.3312	4.64639
690.5	C37H69O8P	PA(34:2)	4.1498	1.62901	2.35808	1.13651	2.31835	1.32007	2.53077	2.88066	4.36583	3.22668	3.25098	0.795678
692.5	C37H71O8P	PA(34:1)	0.951417	0.492643	0.393013	0.245867	0.520735	0.30449	0.7484	0.932785	1.35491	0.892918	0.982253	0.260761
710.4	C39H65O8P	PA(36:6)	7.61134	3.17919	4.06114	2.77478	4.40661	2.20296	5.62285	7.02332	8.69402	7.40039	7.18514	1.26359
712.5	C39H67O8P	PA(36:5)	4.59514	1.8392	2.57642	1.38739	2.59954	1.41779	2.96406	3.67627	5.08092	3.65961	3.84521	0.888143
714.5	C39H69O8P	PA(36:4)	1.7004	1.05097	0.873362	0.534384	1.03978	0.489786	1.56573	1.45405	2.40873	1.69113	1.77991	0.430255
716.5	C39H71O8P	PA(36:3)	0.62753	0.374409	0.262009	0.19569	0.364909	0.189986	0.551452	0.631001	0.602183	0.635866	0.605126	0.0387469
718.5	C39H73O8P	PA(36:2)	0.0809717	0.0591172	0.0436681	0.032615	0.054093	0.0209578	0.118168	0.192044	0.263455	0.114997	0.172166	0.070505
Total PA			46.6194	19.5349	25.4585	14.6291	26.5605	14.0866	32.7523	39.4513	52.8039	41.338	41.5864	8.33654
Total			100	100	100	100	100	8.20464e-15	100	100	100	100	100	0
