# Supplementary material for: Loss of the Arabidopsis thaliana P4-ATPases ALA6 and ALA7 impairs pollen fitness and alters the pollen tube plasma membrane
Source: Front Plant Sci. 2015 Apr 21;6:197. doi: 10.3389/fpls.2015.00197 (PMC4404812; doi:10.3389/fpls.2015.00197)
Supplement: Supplementary Movie S 1 — Movie of NaAz-treated pollen tube expressing GFP-ALA6. Movie depicts the pollen tube shown in Figure 5c. See caption to Figure 5 for details. Images were taken at regular intervals of 1.25 s over a 2 m time period. Movie plays at 15x speed. [file Presentation1.ZIP › Supplementary material/File S2.XLSX]

## Sheet: Sheet1
Primer Name	Sequence	Description
1827a	ATTCTTTTGAGAGACTCAAAGCTTAGGAA	ala6-1T-DNA diagnostics
1827br	TTCTCTTAGTAAATTCAAAACCAAACTCC	ala6-1T-DNA diagnostics
1035c	AAAGAGTATCTTGGAGCTAC	ala6-2T-DNA diagnostics
1035brs	tttgcggccgcCTATTGTGAGTTTGAAGAAGGTGTATCA	ala6-2T-DNA diagnostics and ALA6 plant cloning
1035br	tttcctagggcggccgcacctccaccTTGTGAGTTTGAAGAAGGTGT	ALA6 plant cloning
1035a	aaaggcgcgccgggtATGGCTCGACGTAGAATAAGATCAAGGA	ALA6 plant cloning
1829a	ATAATCTCATTACTTTCTTGCCCAAATGC	ala7-2andala7-5T-DNA diagnostics
1197br	AAAATATCCTGCAAGTAGTTAGATATACG	ala7-2andala7-5T-DNA diagnostics
1343	CTCGGGCTATTCTTTTGATTTATAAGGGATTTTGC	SALK T-DNA left-border
638	GCCTTTTCAGAAATGGATAAATAGCCTTGCTTCC	SAIL T-DNA left-border
oli4299	cctagaggtagccacggagtggcatgcggtGCTCGACGTAGAATAAGATCAAGGATTCG	ALA6 yeast cloning
oli4300	ccatccaaaaaaaaagtaagaatttttgaaaatacgATGGCTCGACGTAGAATAAGATC	ALA6 yeast cloning
oli4301	CACCTTCTTCAAACTCACAATAGtcgagggggggcccggtacccaattcgccctatagtg	ALA6 yeast cloning
File S2. PCR primers used for genotyping T-DNA insertion lines and cloning. Sequences read in the 5' → 3' direction. For cloning primers, uppercase letters represent genomic DNA and lowercase letters represent introduced restriction or recombination sites.
